# Supplementary material for: Which Age Matters? Comparing Chronological and Biological Age in Adolescent Adaptation to School-Based Physical Activity Interventions (Wrocław PEER-HEART Study)
Source: Children (Basel). 2025 Nov 26;12(12):1607. doi: 10.3390/children12121607 (PMC12732137; doi:10.3390/children12121607)
Supplement: Supplementary file 1 [file children-12-01607-s001.zip]

Archive with 1 entries (1 files):
- children-3946130-supplementary.pdf
